# Supplementary material for: Surgical Treatment of Corneal Shield Ulcer in Vernal Keratoconjunctivitis: A Systematic Review
Source: J Pers Med. 2023 Jul 2;13(7):1092. doi: 10.3390/jpm13071092 (PMC10381665; doi:10.3390/jpm13071092)
Supplement: Supplementary file 1 [file jpm-13-01092-s001.zip]

Archive with 1 entries (1 files):
- jpm-2458802-supplementary.pdf
